# Supplementary material for: Artificial Intelligence for Preoperative Prediction of Lymph Node Metastasis and Depth of Invasion in Oral Tongue Squamous Cell Carcinoma: A Systematic Review and Meta-Analysis
Source: Diagnostics (Basel). 2026 Mar 4;16(5):774. doi: 10.3390/diagnostics16050774 (PMC12984639; doi:10.3390/diagnostics16050774)
Supplement: Supplementary file 1 [file diagnostics-16-00774-s001.zip]

Archive with 1 entries (1 files):
- diagnostics-4131348-supplementary.pdf
